# Supplementary material for: Intermediate- and Long-Term Exposure to PM2.5 and Its Chemical Components in Relation to Nocturnal Sleep Duration and Daytime Napping Duration
Source: Toxics. 2026 May 14;14(5):437. doi: 10.3390/toxics14050437 (PMC13211739; doi:10.3390/toxics14050437)
Supplement: Supplementary file 1 [file toxics-14-00437-s001.zip]

Archive with 1 entries (1 files):
- toxics-4281839-supplementary.pdf
